# Supplementary material for: Impaired axonal transport contributes to neurodegeneration in a Cre-inducible mouse model of myocilin-associated glaucoma
Source: JCI Insight. 2025 Jan 21;10(5):e188710. doi: 10.1172/jci.insight.188710 (PMC11949003; doi:10.1172/jci.insight.188710)
Supplement: Supporting data values [file jciinsight-10-188710-s233.xlsx]

## Sheet: Figure 2A
IOP measurements Figure 2A
	HAd5-E																		HAd5-Cre
0	13.167	15.667	16	14	14	14.5	17.5	14.8	12.3	15.2	17.2	14.3	14.5	14					15	14.167	15.333	14.833	14.333	16.333	12.2	17.2	17	16.8	17.8	17.3	16	17	16	17.5	16.5	15.5
1	13.167	15.667	16	14	14	14.5	15	14.7	14.3	14.2	12.8	15.5	18.2	18.3					18.167	18	13.833	19.333	17.5	14.8	14.7	15.3	14.3	17.2	14.7	16	21	16.8	14.3	19.8	16.7	18
2	13.167	15.667	16	14	14	14.5	15	16.2	16	14.7	15.2	18.8	18.5	15.7					18.833	18	24.333	28.167	18.667	20.167	19.2	14.8	15.2	21.2	18.2	19.5	23.2	15.3	18	23.5	22.8	21.3
3	13.167	15.667	16	14	14	14.5	15.2	14.5	15.2	15.7	15.5	13	17.5	16					18.5	18.333	22.167	20.833	17.833	20	14.5	20	16.8	22.5	18.2	17.3	15	22.3	19	19.5	19.7	22
5	15.333	14.333	12.833	15.833	14.333	13	15	14.8	14.7	14.8	14.5	15	15	15.7					20.333	22.333	23	22.333	18.167	22.167	15.2	17.5	20	20.3	18.8	20.3	15.8	15.5	17.7	17.7	18.8	18
6	15.333	14.167	13	15.667	14.333	14.333	15.2	14.8	14.8	12.3	16.3	14.8	15.8	12.5					19.5	21.833	24	19.833	21.833	24.167	17	14.8	20.8	22.5	21.2	21.3	17.8	15.5	18	17.8	21.3	15.8
7	15.5	14.833	14.167	15.333	15.167	15.167	12.8	16.3	15.3	15	15	15	17	13.5					20.833	21.667	22.167	22.167	21.667	22.667	18.5	17.3	16.3	23.3	17	20.5	17.2	14.8	16.7	19	19	21.3
8	15.667	14.667	13	15.833	14.667	13	15	15.2	15.2	15.7	15	15.2	15.7	17.3					22.167	18.167	22.167	22.167	18.5	22.167	15	19.5	19.2	19	22	16.7	15	19.3	19.2	20.5	19.3	19
9	16	15	13	15.833	14.8	13.333	17.7	15.5	15	15.7	17.8	16.5	15.7	16.8					22.333	18.667	22.167	22.667	18.333	22.5	17.5	18	21	21.8	21.3	22.3	20	15.8	20.2	19.7	21.3	21.8
10	15.833	15.5	13	15.833	14.333	13	15.3	15.2	17.2	14.5	15.7	14.7	18	15					22.167	18.167	22.667	22.333	18.667	22.667	15.2		19.8	19	19.3	17.5	17		18.7	18.2	20.2	18.8
11	16	14.833	13	15	15.167	16.667	16.3	14	14.3	14	15.8	13.8	14.8	15.2					22.333	18.667	22.167	22.667	18.333	22.5	15.5		18.2	21.7	17.5	17.7	15.3		16	17.8	19.8	19.3
12	15.833	15.5	13	15.833	14.333	13	16	15	12.5	12.5	16.3	14.8	13.7	12.7					22.167	18.167	22.667	22.333	18.667	22.667	15		17	18.7	18.8	16.7	14.7		17.2	19	19.3	19.7
13	15.833	15.5	13	15.833	14.333	13	16	15.3	17.2	13.5	15.7	15	16.8	15.3					22.167	18.167	22.667	22.333	18.667	22.667	16.7		20.2	19.2	18	20.5	15.7		16	20	20.7	19.7
14	13	15.167	15.167	17.167	16.833	15													22.167	18.167	22.667	22.333	18.667	22.667
15	15.167	15.167	17.167	16.833	15	15.667													22.167	18.167	22.667	22.333	18.667	22.667
	1	2	3	4	5	6	7	8	9	10	11	12	13	14					1	2	3	4	5	6	7	8	9	10	11	12	13	14	15	16	17	18

## Sheet: Figure 2B
	Figure 2B: Outflow facility
		Empty	Cre
1	22767 OD	25.4
2	22767 OS	21.2
3	22765 OD	14.6
4	22765 OS	14.1
5	22763 OD	16.4
6	22763 OS	18.15
7	22764 OD	23.12
8	22764 OS	27.7
9	22769 OD	40.22
			9.3	1
			15.9	2
			7.3	3
			9.3	4
			19	5
			18.6	6
			6.2	7
			8.4	8

## Sheet: Figure 3D
					Figure3D: western blot MYOC-Dsred vs Myoc
				AS-Empty				AS-Cre				Retina-Empty				Retina-Cre
			MYOC-DsRed	0.0177419	0.0294118	0.00628476		0.171144	0.687302	0.198925		0.0408163	0.001375	0.00015444		0.00485437	0.000250597	2.4015e-05
			Myoc	0.408602	0.496078	0.173526		0.905473	5.06349	1.33199		0.338095	0.280899	0.0428571		0.433981	0.396181	0.103788

## Sheet: Figure 3E
	Figure3E: westernblot ATF4 and GRP78
		AS-Empty				AS-Cre				Retina-Empty				Retina-Cre
	ATF4	0.00754717	0.00075269	0.0044	0.00352941	0.0541026	0.0181592	0.011283	0.114309	0.0101626	0.00272109	0.00046216	0.00022031	0.00314286	0.00086957	0.00222222	0.00010154
	GRP78	0.00767296	0.0256667	0.00058		0.139103	0.208458	0.0137736		0.0233333	0.0107344	0		0.0130952	0.011018	0.00041753

## Sheet: Figure 4B
		PERG Amplitude weekly wise
			HAd5-E						HAd5-Cre
		5	26.79	26	37.89	32.89	16	16.44	15.91	21.89	33.72	26.72	31.16	23.84
		10	21.06	22.32	28.59	31.07	29.4	25	9.56	3.23	8.21	13	9.5	10
		15	28.44	42	41.5	28.55	32	30	15	9.82	7.56	5.11	18	11.71

## Sheet: Figure 4C
			PERG -Latency weekly wise
				HAd5-E						HAd5-Cre
			5	100	89	79	79	79	79	100	93	92	86	97	93
			10	78	76	78	76	82	85	103	98	101	95	119	95
			15	83	76	74	73	85	85	93	96	93	93	113	104

## Sheet: Figure 4E
					RBPMS staining 15 weeks time point
						Empty							Cre
					Center	1210.62	1248.12	1211.88	1204.38	1193.75	1260.62	1219.38	651.875	1002.5	1091.88	1112.5	1151.25	1193.75
					Mid-Periphery	1120.94	1119.06	1091.56	1125.62	1150.31	1148.75	1128.44	581.25	1001.25	1064.38	1120	1063.44	1110.94
					Periphery	1098.33	1172.5	1126.04	1187.71	1248.54	1189.58	1208.96	427.917	657.5	978.125	858.542	600	841.25

## Sheet: Figure 5B
				PPD staining axon counting for ON loss
					Empty										Cre
				10 weeks	48787.7	47027.3	51029.6	45017.6	51669.5						38581.3	40460.2	37291.6	37977	40740.6	38702.9	42944.6
				15 weeks	62610.6	40038.6	52531.2	37133.4	45001.4	50276.5					19155.4	24737	31348.9	37941.4	36437.9	30626

## Sheet: Figure 6A
					IOP data-Tg.CreMYOCY437H
					Empty	Cre
					14.5
					13.5
					13.5
					15.5
					15.5
					14.5
						18.333
						22
						17.833
						15.667
						17.2
						20.667

## Sheet: Figure 6B 
			VEP-Tg.creMYOc
			Empty	Cre
		1	33.52	21.54
		2	40.31	20.03
		3	57.22	31.64
		4	23.16	15.28
		5	31.88	18.79

[truncated: 17 more sheets: Figure 6C, Figure 8A, Figure 8B, Figure 8C, Figure 8E, SI-3, SI-4A, SI-4B, SI-6, SI-7, SI-9B, SI-9C, SI-11, SI-13A, SI-13C, SI-16A, SI-16B]
